# Supplementary material for: Genome-Wide Mapping of Furfural Tolerance Genes in Escherichia coli
Source: PLoS One. 2014 Jan 28;9(1):e87540. doi: 10.1371/journal.pone.0087540 (PMC3905028; doi:10.1371/journal.pone.0087540)
Supplement: Table S2 — Enriched genes from the furfural SCALEs selection. (XLSX) [file pone.0087540.s004.xlsx]

## Sheet: Fitness
Rank	Gene	Fitness
1	lgt	36.0893
2	ybiY	20.1982
3	recC	18.1832
4	ppdA	14.9421
5	ppdB	14.7866
6	thyA	14.7853
7	ygdB	13.9008
8	groEL	13.4693
9	ppdC	12.4399
10	yjeI	11.6477
11	yjeH	10.5106
12	lpcA	10.4746
13	fadE	9.14474
14	fsaA	9.12215
15	yafJ	8.50419
16	ptsP	8.49995
17	groES	7.48127
18	yafK	7.44169
19	ybaK	7.11867
20	ygiP	5.94307
21	rna	5.85405
22	ybaP	5.78933
23	rnk	5.78042
24	ygiH	5.23847
25	ybdR	5.11401
26	yqhA	5.00143
27	yciK	4.94701
28	ybiW	4.74056
29	yghA	4.36887
30	yddM	3.76513
31	dicA	3.66571
32	yicO	3.63293
33	folB	3.63071
34	adhP	3.6072
35	yhgF	3.59352
36	fdnI	3.51985
37	murC	3.46298
38	yedL	3.37048
39	ycdR	3.31049
40	dsrB	3.18945
41	proS	3.16571
42	murG	3.12261
43	dicC	3.07659
44	nfrA	3.00048
45	ahpF	3.00025
46	ytfF	2.96363
47	ybbD	2.94232
48	yjeJ	2.91424
49	yhdW	2.80744
50	insH-9	2.78577
51	uppP	2.77419
52	yhdP	2.74845
53	ylbH	2.68188
54	ycbR	2.64112
55	kdgK	2.6132
56	ynbC	2.56234
57	dmsD	2.55807
58	yddW	2.5529
59	mutS	2.53822
60	citT	2.52044
61	pspB	2.45829
62	ilvB	2.41018
63	yjcP	2.37889
64	ushA	2.35976
65	yqfA	2.30544
66	ygbI	2.29624
67	yoaD	2.27538
68	mukF	2.25916
69	yaeB	2.22346
70	uxuR	2.21972
71	ydgJ	2.19415
72	uspG	2.19068
73	yddV	2.17259
74	yhjJ	2.11104
75	ddl	2.10495
76	pphB	2.10194
77	yhjH	2.03904
78	feoA	2.03125
79	yghO	1.98597
80	ydfA	1.95287
81	ycdS	1.95103
82	yedP	1.94787
83	ynfH	1.88295
84	yjeO	1.86462
85	ydcW	1.8644
86	rng	1.83633
87	maf	1.82952
88	aroM	1.80898
89	mreD	1.80655
90	katE	1.79698
91	htrG	1.78597
92	pspA	1.75841
93	yeaB	1.74272
94	ftsW	1.72815
95	yaiA	1.72704
96	ydeP	1.71037
97	yacA	1.70492
98	secB	1.67178
99	fimF	1.66461
100	ygeR	1.66368
101	gshB	1.66161
102	srmB	1.66118
103	fdnH	1.66061
104	yjgD	1.65754
105	frvX	1.6541
106	rffG	1.64979
107	frwD	1.64803
108	ade	1.62739
109	murD	1.62687
110	yncB	1.6265
111	ydiO	1.61803
112	citG	1.61754
113	yijP	1.6056
114	rffD	1.60494
115	yccW	1.60076
116	tolB	1.59439
117	tpx	1.59028
118	ylbA	1.58623
119	ygeQ	1.58541
120	ninE	1.58488
121	ybcO	1.58488
122	rffH	1.58307
123	ycbQ	1.57909
124	ynbD	1.5622
125	yedK	1.5569
126	yiaW	1.55257
127	ylcG	1.54109
128	grxC	1.54
129	ahpC	1.52204
130	yhjR	1.50396
131	ybiR	1.49381
132	ybcQ	1.49277
133	rusA	1.49197
134	sixA	1.48108
135	trkD	1.47717
136	yiaV	1.47397
137	yoaE	1.47189
138	rffA	1.45953
139	yfcV	1.45476
140	pal	1.44368
141	yieN	1.44226
142	rffE	1.42932
143	ydgD	1.42815
144	yncA	1.42378
145	dacC	1.4143
146	sdaA	1.40368
147	dusB	1.40311
148	ymgF	1.39993
149	yjhX	1.39411
150	yjiC	1.39321
151	ybgL	1.39212
152	rffC	1.39084
153	rcsC	1.37507
154	ydcY	1.36512
155	yafX	1.36457
156	yfiD	1.35705
157	yfiK	1.35693
158	yggE	1.35445
159	ydcZ	1.35399
160	ymfC	1.34396
161	focB	1.33527
162	ribA	1.33154
163	mviN	1.3298
164	hcaB	1.32967
165	yedF	1.32024
166	yihG	1.31735
167	frvR	1.31225
168	ttdA	1.31032
169	potI	1.30978
170	ydfB	1.301
171	fxsA	1.29907
172	kdpB	1.29704
173	murE	1.29633
174	ydcX	1.29
175	yjjU	1.28745
176	flhE	1.28731
177	gpsA	1.28484
178	gltS	1.27098
179	cca	1.26213
180	yijO	1.24923
181	nei	1.24893
182	murF	1.24443
183	ykfG	1.24122
184	argH	1.23982
185	ptr	1.23841
186	ykfH	1.23277
187	ynfL	1.23185
188	yfcU	1.23101
189	dgsA	1.22904
190	hcaF	1.22684
191	ygfI	1.22267
192	pbpG	1.21863
193	trmD	1.21574
194	lpdA	1.21464
195	ykfF	1.21396
196	yedE	1.21321
197	folP	1.21139
198	ynfK	1.20419
199	ybfH	1.19996
200	artP	1.19962
201	ygbJ	1.1913
202	rimM	1.18948
203	rpsP	1.18471
204	yhjQ	1.18422
205	ycbB	1.18305
206	uhpB	1.1802
207	wcaC	1.17614
208	ftsQ	1.17482
209	uhpA	1.17091
210	ygfO	1.16706
211	ybgF	1.16559
212	acpD	1.15724
213	yjgJ	1.14482
214	yggA	1.14275
215	mdoH	1.14052
216	slt	1.14022
217	yliD	1.13763
218	pflC	1.13738
219	dos	1.13736
220	yccV	1.13735
221	mraY	1.13037
222	yafY	1.12861
223	alr	1.12835
224	eno	1.12802
225	proW	1.12781
226	yfiB	1.12623
227	ydfX	1.11942
228	yafZ	1.11622
229	ykgF	1.10091
230	yibN	1.09764
231	yicE	1.09636
232	recG	1.09432
233	ydfC	1.09375
234	cbpA	1.09177
235	ymfB	1.09073
236	artJ	1.0892
237	ytjA	1.08297
238	ilvN	1.07898
239	ycjG	1.07862
240	yaiE	1.07757
241	hcaC	1.07312
242	yncC	1.06814
243	moaE	1.06772
244	flhC	1.06705
245	greB	1.06345
246	thiD	1.05939
247	yiiM	1.05865
248	potH	1.05224
249	ygbM	1.04941
250	ybjF	1.04136
251	yafQ	1.03759
252	btuR	1.03725
253	ybiS	1.03531
254	yohC	1.03383
255	pppA	1.03202
256	ychP	1.03137
257	yiiL	1.02666
258	wzxE	1.02654
259	yieM	1.0245
260	rhaB	1.02261
261	speD	1.02012
262	fimH	1.01488
263	ymjA	1.01273
264	allC	1.01192
265	yfiC	1.00897
266	yghG	1.00796
267	yebQ	1.0078
268	yliC	1.00242
